# Supplementary material for: Retinoic Acid-Related Orphan Receptor Alpha May Regulate the State of Hair Follicle Stem Cells by Upregulating the Expression of BNIP3
Source: Animals (Basel). 2024 Dec 2;14(23):3477. doi: 10.3390/ani14233477 (PMC11640481; doi:10.3390/ani14233477)
Supplement: Supplementary file 1 [file animals-14-03477-s001.zip › Supplementary Materials.xlsx]

## Sheet:  Primers and probes
Table S1. Primers and probes used in this study
Primers and probes	sequences
Bnip3_F	5'-AATGGGAATGGGAGCAGCGTTC-3'
Bnip3_R	5'-ATCTTGTGGTGTCTGGGAGCGA-3'
Wt-probe for EMSA (dsDNA)	5'-Botin-CTGTGTAAGGTCAAACGCGCG-3'
Cold-probe for EMSA (dsDNA)	5'-CTGTGTAAGGTCAAACGCGCG-3'
Mut-probe for EMSA (dsDNA)	5'-Botin-CTGTGTAAACATCAACGCGCG-3'

## Sheet: data source
Figure 2A. Raw data of qPCR
PPIB-1078-1	21.04		BNIP3-1078-1	24.74
PPIB-1078-1	21.17		BNIP3-1078-1	24.61
PPIB-1078-1	21.04		BNIP3-1078-1	24.55
PPIB-1078-2	21.03		BNIP3-1078-2	24.33
PPIB-1078-2	21.07		BNIP3-1078-2	24.37
PPIB-1078-2	21.05		BNIP3-1078-2	24.35
PPIB-1078-3	20.9		BNIP3-1078-3	24.45
PPIB-1078-3	21.03		BNIP3-1078-3	24.47
PPIB-1078-3	21.03		BNIP3-1078-3	24.53
PPIB-CG-1	19.16		BNIP3-CG-1	23.21
PPIB-CG-1	19.12		BNIP3-CG-1	23.25
PPIB-CG-1	19.08		BNIP3-CG-1	23.28
PPIB-CG-2	19.1		BNIP3-CG-2	23.29
PPIB-CG-2	19.2		BNIP3-CG-2	23.4
PPIB-CG-2	19.14		BNIP3-CG-2	23.31
PPIB-CG-3	19.09		BNIP3-CG-3	22.99
PPIB-CG-3	19.12		BNIP3-CG-3	23.04
PPIB-CG-3	19.07		BNIP3-CG-3	23.04
